# Supplementary material for: Steam Explosion as a Green Pretreatment Strategy to Enhance Total Phenolics Release and Biological Activities in Potentilla discolor Bunge Stems
Source: Molecules. 2025 Dec 31;31(1):139. doi: 10.3390/molecules31010139 (PMC12787479; doi:10.3390/molecules31010139)
Supplement: Supplementary file 1 [file molecules-31-00139-s001.zip]

Archive with 1 entries (1 files):
- molecules-4007714-supplementary.pdf
